# Supplementary material for: The Meta-Substituted Isomer of TMPyP Enables More Effective Photodynamic Bacterial Inactivation than Para-TMPyP In Vitro
Source: Microorganisms. 2022 Apr 21;10(5):858. doi: 10.3390/microorganisms10050858 (PMC9143678; doi:10.3390/microorganisms10050858)
Supplement: Supplementary file 1 [file microorganisms-10-00858-s001.zip]

Archive with 1 entries (1 files):
- microorganisms-1685654-supplementary.pdf
